# Supplementary material for: Genetic polymorphism association analysis of SNPs on the species conservation genes of Tan sheep and Hu sheep
Source: Trop Anim Health Prod. 2020 Feb 5;52(3):915–26. doi: 10.1007/s11250-019-02063-1 (PMC7190689; doi:10.1007/s11250-019-02063-1)
Supplement: Supplementary file 2 — (XLSX 15 kb) [file 11250_2019_2063_MOESM2_ESM.xlsx]

## Sheet: Table 3
SNP	Class	Model	Genotype	Tan	Hu	OR(95%CI)	P-value	FDR_BH adjusted
SNP12	ALL	Codominant	C/C	134	62	-	-	-
			C/T	96	85	0.5226(0.3436-0.7948)	0.002417	0.007778
			T/T	20	27	0.3427(0.1786-0.6578)	0.001284	0.007778
		Dominant	C/C	134	62	0.4792(0.322-0.7131)	0.0002871	0.0008351
			C/T-T/T	116	112
		Recessive	C/C-C/T	230	147	0.4734(0.2562-0.8749)	0.01702	0.06953
			T/T	20	27
		Additive	-	-	-	0.5645(0.4201-0.7583)	0.0001468	0.0004272
SNP29	ALL	Codominant	A/A	144	68	-	-	-
			A/G	91	84	0.5116(0.3383-0.7737)	0.001494	0.007778
			G/G	15	22	0.322(0.1572-0.6594)	0.001945	0.007778
		Dominant	A/A	144	68	0.4722(0.3183-0.7006)	0.0001934	0.0006562
			A/G-G/G	106	106
		Recessive	A/A-A/G	235	152	0.441(0.2218-0.8768)	0.01955	0.06953
			G/G	15	22
		Additive	-	-	-	0.5441(0.4003-0.7396)	0.0001016	0.0003251
SNP41	ALL	Codominant	C/C	162	81	-	-	-
			C/T	76	80	0.475(0.3146-0.7171)	0.0003973	0.2158
			T/T	12	13	0.4615(0.2015-1.057)	0.06745	0.2158
		Dominant	C/C	162	81	0.4731(0.3187-0.7024)	0.0002051	0.0006562
			C/T-T/T	88	93
		Recessive	C/C-C/T	238	161	0.6244(0.2779-1.403)	0.2543	0.8139
			T/T	12	13
		Additive	-	-	-	0.5659(0.4094-0.7822)	0.0005648	0.001506
SNP8	ALL	Codominant	C/C	236	132	-	-	-
			C/T	14	40	0.1958(0.1027-0.3731)	7.16e-07	1
			T/T	0	2	3.462e-10(0-inf)	0.999	1
		Dominant	C/C	236	132	0.1864(0.09818-0.354)	2.843e-07	4.548e-06
			C/T-T/T	14	42
		Recessive	C/C-C/T	250	172	4.259e-10(0-inf)	0.999	1
			T/T	0	2
		Additive	-	-	-	0.1909(0.1013-0.3599)	3.072e-07	5.044e-06
SNP34	ALL	Codominant	T/T	145	68	-	-	-
			T/C	90	84	0.5025(0.3321-0.7602)	0.001121	0.007778
			C/C	15	22	0.3197(0.1561-0.6548)	0.00182	0.007778
		Dominant	T/T	145	68	0.4645(0.313-0.6894)	0.0001407	0.0006431
			T/C-C/C	105	106
		Recessive	T/T-T/C	235	152	0.441(0.2218-0.8768)	0.01955	0.06953
			C/C	15	22
		Additive	-	-	-	0.5391(0.3965-0.7328)	7.992e-05	0.0003251
SNP61	ALL	Codominant	T/T	226	167	-	-	-
			T/C	24	7	NA(NA-NA)	NA	1
			C/C	0	0	NA(NA-NA)	NA	1
		Dominant	T/T	226	167	2.534(1.066-6.019)	0.03525	0.0752
			T/C-C/C	24	7
		Recessive	T/T-T/C	250	174	NA(NA-NA)	NA	1
			C/C	0	0
		Additive	-	-	-	2.534(1.066-6.019)	0.03525	0.0752
SNP35	ALL	Codominant	C/C	145	68	-	-	-
			C/G	90	83	0.5085(0.3359-0.7698)	0.001392	0.007778
			G/G	15	23	0.3058(0.1502-0.623)	0.001099	0.007778
		Dominant	C/C	145	68	0.4645(0.313-0.6894)	0.0001407	0.0006431
			C/G-G/G	105	106
		Recessive	C/C-C/G	235	151	0.4191(0.2119-0.8287)	0.01242	0.06953
			G/G	15	23
		Additive	-	-	-	0.5349(0.394-0.7262)	6.057e-05	0.0003251
SNP9	ALL	Codominant	T/T	236	132	-	-	-
			T/A	14	39	0.2008(0.1052-0.3834)	1.141e-06	1
			A/A	0	3	3.462e-10(0-inf)	0.9988	1
		Dominant	T/T	236	132	0.1864(0.09818-0.354)	2.843e-07	4.548e-06
			T/A-A/A	14	42
		Recessive	T/T-T/A	250	171	4.234e-10(0-inf)	0.9988	1
			A/A	0	3
		Additive	-	-	-	0.1931(0.1028-0.3627)	3.152e-07	5.044e-06
SNP10	ALL	Codominant	G/G	183	95	-	-	-
			G/A	60	64	0.4867(0.3164-0.7487)	0.001048	0.01007
			A/A	7	15	0.2423(0.09551-0.6145)	0.002831	0.01007
		Dominant	G/G	183	95	0.4403(0.2924-0.6628)	8.495e-05	0.0006431
			G/A-A/A	67	79
		Recessive	G/G-G/A	243	159	0.3053(0.1218-0.7656)	0.01142	0.06953
			A/A	7	15
		Additive	-	-	-	0.4892(0.3483-0.687)	3.685e-05	0.0003251
SNP46	ALL	Codominant	G/G	218	169	-	-	-
			G/A	31	5	4.806(1.83-12.62)	0.001441	1
			A/A	1	0	1.252e+09(0-inf)	0.9993	1
		Dominant	G/G	218	169	4.961(1.893-13.01)	0.001124	0.002766
			G/A-A/A	32	5
		Recessive	G/G-G/A	249	174	1.129e+09(0-inf)	0.9993	1
			A/A	1	0
		Additive	-	-	-	4.879(1.874-12.71)	0.00117	0.002674
SNP42	ALL	Codominant	C/C	216	169	-	-	-
			C/T	32	5	5.007(1.91-13.13)	0.001053	1
			T/T	1	0	1.264e+09(0-inf)	0.9993	1
		Dominant	C/C	216	169	5.164(1.974-13.51)	0.0008223	0.002193
			C/T-T/T	33	5
		Recessive	C/C-C/T	248	174	1.133e+09(0-inf)	0.9993	1
			T/T	1	0
		Additive	-	-	-	5.078(1.953-13.21)	0.0008611	0.00212
SNP36	ALL	Codominant	T/T	145	68	-	-	-
			T/A	90	83	0.5085(0.3359-0.7698)	0.001392	0.007778
			A/A	15	23	0.3058(0.1502-0.623)	0.001099	0.007778
		Dominant	T/T	145	68	0.4645(0.313-0.6894)	0.0001407	0.0006431
			T/A-A/A	105	106
		Recessive	T/T-T/A	235	151	0.4191(0.2119-0.8287)	0.01242	0.06953
			A/A	15	23
		Additive	-	-	-	0.5349(0.394-0.7262)	6.057e-05	0.0003251
SNP45	ALL	Codominant	T/T	145	68	-	-	-
			T/C	90	84	0.5025(0.3321-0.7602)	0.001121	0.007778
			C/C	15	22	0.3197(0.1561-0.6548)	0.00182	0.007778
		Dominant	T/T	145	68	0.4645(0.313-0.6894)	0.0001407	0.0006431
			T/C-C/C	105	106
		Recessive	T/T-T/C	235	152	0.441(0.2218-0.8768)	0.01955	0.06953
			C/C	15	22
		Additive	-	-	-	0.5391(0.3965-0.7328)	7.992e-05	0.0003251
SNP39	ALL	Codominant	A/A	144	68	-	-	-
			A/G	91	84	0.5116(0.3383-0.7737)	0.001494	0.007778
			G/G	15	22	0.322(0.1572-0.6594)	0.001945	0.007778
		Dominant	A/A	144	68	0.4722(0.3183-0.7006)	0.0001934	0.0006562
			A/G-G/G	106	106
		Recessive	A/A-A/G	235	152	0.441(0.2218-0.8768)	0.01955	0.06953
			G/G	15	22
		Additive	-	-	-	0.5441(0.4003-0.7396)	0.0001016	0.0003251
SNP69	ALL	Codominant	A/A	80	82	-	-	-
			A/G	124	80	1.589(1.047-2.411)	0.02955	0.004654
			G/G	46	12	3.929(1.939-7.96)	0.0001454	0.004654
		Dominant	A/A	80	82	1.894(1.271-2.823)	0.001705	0.003898
			A/G-G/G	170	92
		Recessive	A/A-A/G	204	162	3.044(1.561-5.937)	0.001089	0.03485
			G/G	46	12
		Additive	-	-	-	1.831(1.354-2.476)	8.589e-05	0.0003251
